# Supplementary material for: Autonomy and focus of attention in medical motor skills learning: a randomized experiment
Source: BMC Med Educ. 2022 Jan 19;22:46. doi: 10.1186/s12909-021-03020-z (PMC8772150; doi:10.1186/s12909-021-03020-z)
Supplement: Supplementary file 1 — Additional file 1: Appendix [file 12909_2021_3020_MOESM1_ESM.zip]

Archive with 2 entries (2 files):
- Instruction scripts_ESM.docx
- Post-station Questionnaire_ESM.docx
